# Supplementary material for: Synthesis and Characterization of Hematite-Based Nanocomposites as Promising Catalysts for Indigo Carmine Oxidation
Source: Nanomaterials (Basel). 2022 Jul 21;12(14):2511. doi: 10.3390/nano12142511 (PMC9324592; doi:10.3390/nano12142511)
Supplement: Supplementary file 1 [file nanomaterials-12-02511-s001.zip]

Archive with 1 entries (1 files):
- nanomaterials-1822541-supplementary.pdf
